# Supplementary material for: Generic design aided robotically facade pick and place in construction site dataset
Source: Data Brief. 2020 Jun 27;31:105933. doi: 10.1016/j.dib.2020.105933 (PMC7358387; doi:10.1016/j.dib.2020.105933)
Supplement: Supplementary file 1 [file mmc1.xml]

<?xml version="1.0" encoding="utf-8" standalone="no"?>
<data>
  <datasets>
    <author>hysong@cau.ac.kr</author>
    <type>1</type>
    <dataset>
      <name>Generic Design Aided Robotically Facade pick and place in Construction Site Dataset</name>
      <caption />
      <description>Dataset provides a method of optimizing robot arm, facade pick and place locations in the construction site during facade assembly activity using generative design. </description>
      <filetype>
        <name />
      </filetype>
      <filesize />
      <source>0</source>
      <sourcename>Original Data</sourcename>
      <access>
        <type>1</type>
        <name>Data available in data repository</name>
        <reponame>Mendeley Data</reponame>
        <PersistentId>10.17632/vy9ygxbmzd.5</PersistentId>
        <deeplinkurl>http://dx.doi.org/10.17632/vy9ygxbmzd.5</deeplinkurl>
      </access>
    </dataset>
  </datasets>
</data>
